# Supplementary material for: Four Decades of Bacillus Biofertilizers: Advances and Future Prospects in Agriculture
Source: Microorganisms. 2025 Jan 17;13(1):187. doi: 10.3390/microorganisms13010187 (PMC11767708; doi:10.3390/microorganisms13010187)
Supplement: Supplementary file 1 [file microorganisms-13-00187-s001.zip]

Archive with 1 entries (1 files):
- microorganisms-3427228-supplementary.pdf
